# Supplementary material for: Filthy lucre: A metagenomic pilot study of microbes found on circulating currency in New York City
Source: PLoS One. 2017 Apr 6;12(4):e0175527. doi: 10.1371/journal.pone.0175527 (PMC5383295; doi:10.1371/journal.pone.0175527)
Supplement: S1 Table — (XLSX) [file pone.0175527.s001.xlsx]

## Sheet: Sheet1
Species	Winter	Summer	Culture1	Culture2	Mean
Staphylococcus epidermidis	0.0589727	0.0375776	0.0116097	0.000465253	0.0271563
Micrococcus luteus	0.0361982	0.0124836	0.010602	0.03366	0.023236
Staphylococcus haemolyticus	0.0195169	0.00174667	0.134782	0.0173255	0.0433428
Corynebacterium halotolerans	0.00672291	0.000700926	0.000108241	7.22938e-05	0.00190109
Staphylococcus aureus	0.00639423	0.00158837	0.0308829	0.000939714	0.0099513
Staphylococcus saprophyticus	0.00525258	0.000502134	0.378249	0.0298213	0.103456
Staphylococcus warneri	0.00476233	0.00298065	0.0436878	0.00379572	0.0138066
Kocuria rhizophila	0.00312435	0.000314631	0.0136593	0.00701669	0.00602874
Brachybacterium faecium	0.00166667	8.68794e-05	0.000166741	0.000202771	0.000530765
Haemophilus influenzae	0.00112816	0.00010455	9.32702e-05	0.000173959	0.000374984
Kytococcus sedentarius	0.000883768	0.000135718	0.000451062	0.000300861	0.000442852
Staphylococcus carnosus	0.000630173	0.000150689	0.0144776	0.000425836	0.00392108
Propionibacterium freudenreichii	0.000456867	0.000107004	0.000305837	0.000121243	0.000247738
uncultured bacterium	0.000387802	0.00042458	8.14818e-05	0.00144151	0.000583843
Microbacterium testaceum	0.000387325	5.84105e-05	0.00322482	0.0246567	0.00708182
Isoptericola variabilis	0.000366601	0.000135718	9.09181e-05	0.000234	0.000206809
Clavibacter michiganensis	0.000327355	9.15425e-05	9.3547e-05	0.000870455	0.000345725
Micrococcus sp. 28	0.000323578	7.63263e-05	0.000275729	0.000294364	0.000242499
