# Supplementary material for: Filthy lucre: A metagenomic pilot study of microbes found on circulating currency in New York City
Source: PLoS One. 2017 Apr 6;12(4):e0175527. doi: 10.1371/journal.pone.0175527 (PMC5383295; doi:10.1371/journal.pone.0175527)
Supplement: S2 Table — (XLSX) [file pone.0175527.s002.xlsx]

## Sheet: Sheet1
	Winter	Summer	Culture1	Culture2
Total raw reads	544298464	476898204	109340308	170394080
Total reads remaining post quality filtering	483629758	429435315	106310435	159017153
Total reads remaining post digital normalization	1027928222	906333519	215650743	329411233
Total assembled reads	160177858	152143172	5006256	8898640
Contigs ≥ 200 bp	4746179	2356435	44999	37993
Longest contig (bp)	117782	45417	294055	377826
N50	841	2136	11732	19538
Reads post qc that map to contigs	259813551	278551698	100971659	147375598
